# Supplementary material for: Role of the putative sit1 gene in normal germination of spores and virulence of the Mucor lusitanicus
Source: Microb Cell. 2025 Aug 12;12:195–209. doi: 10.15698/mic2025.08.856 (PMC12380104; doi:10.15698/mic2025.08.856)
Supplement: Supplementary file 3 [file mic-12-195-s03.xlsx]

## Sheet: Munka1
Aspergillus nidulans FGSC A4							2.A.1.16.	The Siderophore-Iron Transporter (SIT) Family								2.A.1.3.	The Drug:H+ Antiporter-2 (14 Spanner) (DHA2) Family
	Score	Accession	TCDB annotation	Sequence
	804.4	XP_681634.1	2.A.1.16.	MPVRARLRAAFQRRATDDSTAEVPVAATTADKPEVSPEAGRGAEDAVANPQDEIPTEDAQRGVHEVEAVTLTWSKASLIAVFINIWCLYFVNAFQSSIISNLLPYVTSDFESHSLLTTIYVVGDCFSAAVFIPLSKILDIWGRAEGFLFMTILATLGMVIMAACHNLATFCAAYVFYTIGFSGMTYCIDVITADSSKLKNRALAYAFTSSPYIITAFAGPKASEDFYALYGWRWGFGVFSIVFPITAAPLYVLFKLNLKKAKNRGVLARESSGRTFLQSVWHYIIEFDAFGMFVFSAGLVIFFLPFDIADSAPNGWGTGYIIAMIVVGVVMLGIFILHEVYIAPVPMLKFSFLWNRTVVGACLLDATYQISYYCWANYFTSFLQIVNNLTLAESGYVSN…
	803.2	XP_657978.1	2.A.1.16.	MRFRLPYKHDELPVDENNQRPADNEGFVEKRTESQPAEVGIKEQKQDDIVSPDFQHGVQAAQAMTQVWSFSHIVAAYTLIWVIHFIMAFASGMIGNLTPFVTSSFAEHSLTATTSIISSLASGLIKLPYAKLIDIWGRPQGFALMVGSMTIGLIMMAGCNNVETYCAAQVFYQVGYTGLDFTMTIFIADTSKLKNRAFWIAFVASPYIATVWAYGPAAQSALGTIGFRWGFGIWAIVIPVVSAPLFFLFYYNQRKAEKMGLLPMIESNRTTLQSIVHYVREFDLIGIFIFALGMALFLLAFNLYTKQADEWRSPLIICFLVFGGLLIISFILYERYLAPITFIPWELLKNRTVIFTYTMAASIYIAWYIWDNYFYSMLLVVYNQDVTKASYISNIYTVG…
	780.9	XP_681809.1	2.A.1.16.	MTIGSKFSLLAGTRKTDGPTEISASSPPDVETPSAEKTATASAGNKEVGINDNSSDEALPSQHVQTGVQKIQAVTLVWSKWSLVAVFCLLWLVTLANGFRQSILYSLTPYATSSFQSHSLLTVINIVSSAMVSALYIPVAKVVDVWGRAEGWLVMVGLSTLGLIMMAASKNLETYCAADVFYSVGFAGMNYILCVLAADITNLRNRGIAFAFTSSPYMITAFAGSKAAEKFLVNVNWRWGFGAFAIIFPFVASPVYFVLKVGLNRAEKQGIIQPRLRMSFQFNSRSQQTHISDWITAVPGVILLAGGLTVFLLPFTLATRAPNGWKSDYIIAMIVTGFVVMVLFVLYQAYWAPQPFLKYEFLTNRTVLGACLIDATYQMSYYCWNSYFNSFLQVVCNLP…
	775.4	XP_663842.1	2.A.1.16.	MLALQRSRSSSTEATPLLGDSPSPRIEHNVSTEDPEAAQDGVKQAEAITMVWSKKSLVAAYILMFLLYFVNAFQSSITSNLSAFVTSGFESHSLIPVIYIVSSVMSSATYMPLAKILNVWDRSIGFLIMVAFATLGLVLSATCTDIMTYSISQVFYTIGFAGMIFSIDVITADTSSLRDRGLAYAFTSSPYIITAFAGSAASERFYAYNWRWAYGSFAIILPIVALPMFGILQYNRYKAKQKGLLPKKEHHDRTIAQSIVFYAIELDLLGVFLLATGLVLFLLPFTIAGSTVDEWKSSYIITMLITGIGCLVTFILTERFVAPVPFLPWELLASRTVLGACLLGTSYQIAFYCWNEYYTSYLQVVYGTSISTAGYISSIFNVISGIWLLAVGFLIKKTS…
	751.5	XP_661367.1	2.A.1.16.	MVILDKIVSRADRAPAESHPADPKGPQERVAPNSGSDSDPSDLDLFTRNEKEVEQNPDKVTQDAHLGVQKAEAAALVWSRPAVYATYAWIWVCFFLLALQSSVSSTVIYNAYANFSSAPQVATANILYSIIGGVLKLPIAKILNLWGRSEGFLIFLGVYAVGLIIVAACNGPDSYAAGYVLFWVGYNALFLIMDVFMADTSGMRNRAFTFAFSQTPFICTAFTGPLAGQSFLEVANWRWAHGAFVIINVVAFSPLAVVFKFYQKKAERMGLYQHEPSGRTTIQSIIHYIHEFDLIGAALLMAGWVLLLLPFSLTSAGRSQYQDATFIAMVVIGFCLLFVFAAWEKWCARVQFIRYELLKQRTVLGACCMAAISFFAFYCWDLYFYNFCIVVYNLSVSNA…
	742.4	XP_680754.1	2.A.1.16.	MPLLEPSATAYGTFGDMRPDTEDEGERLLTDGYVSDDDGSAVTSVDSVQEGVRKIEAINITWTTRSLVIAYISIFLMAFCTSLEGQTIMSLSAYATSAFSKHSLISTVLVVQNVVNAVIKPPMAKIADVFGRFEAFCVSILIYVLGYIQMAASTNVQTYASAQIFYAAGSTGLQILQQVFIADSSSLLNRALLALLPELPFLVTVWIGPTIADVVLENSSWRWGYGMWSIILPASFLPLALSLLLNQRKAKRLNLIKERPHHRRGFVAAVRRTWYDLDIFGLALLSAAVTLILVPLTLAANTKNGWKSNSIVAMIVIGVVCLILLPFWETSKKLAPKPLLSLHLLKQRTALAGCCLAFFYFMAFYFSVQPYLYSYLQVVQGYDVATAGRVTQTFAFTST…
	716.1	XP_660764.1	2.A.1.16.	MGVHPLIRRTRTVLRRMSADKTEGTESDIIEQSSSYGSAGPQEKTPTPNTQHGVQDAEAVTLSWSKGTLIAVFINIWFLYFVNAFQISVTSSLNPYVTSSFNAHSLSALPTAIGDAFAAATYLPMAKLMDVWGRAEGFLFMVICLTIGLVLMASCNAFETYCAANVFYYVGFYGMEYAVDVVTADASSLRNRAFAYAFTSSPYIITAFAGPKVAKDFYYQVSWRWGFGAWAIATPIIALPLYGMLKRPSGRTVLESIRHWSVEFDLLGVCIFTAGLVLFQLPFDIADYAPEGWASDYIIAMLVVGFSMLFFFAIWEKWLAPVPLFEWRLLTNRTIIGAVLLDATYQLSNYCWSYYFTSWLQVNNNLTIATANYINNIFDVVSGVLLLFLGWVIRRVGKY…
	618.1	XP_681069.1	2.A.1.16.	MALDDISAVPKGALDTDPAVERPPPLLDADRSDSERLQPGVKRAEMLRKGWTRQGLIIAFTGLFLATLSINFGDYSTQVYVPYATSAFKQHSAMSAARVVGNITRIAAYPIIAKLGDASLRSPLRRTGADSFCFFVKVFGRAEMFILSIVFQAVGYAIYAGCKNVGQYIAGGIFEAIGSTGFGLTQQVFVADVTNLINRAVWSTLPDSLTVIPALYLGTEIAEAVLEKNEWRWGFGMWAIIEPVCSVLLVGTMLYYQKRARKDPSPAEFASEPTERNVDDGWWKRIYNLVWVQLDAFGAILLLLGLSLFLVPLSLTGSGNSDDWHRGSFIAMLVLGVVIFVAFLAWDTWCAKKPFIPYRMIKNRTVAAACLLGILDFFHYSVFSVFFTSYLQVAAHHGA…
	554.9	XP_662982.1	2.A.1.16.	MAAAWENKGAQEASTAAPEPPPGYTEANRATHLPQSDLDAREMSPGVRRIELINTQLGRYGRIAMFFGIWLIAYVYGLDGGVRNTYQVHTSAFPSKARPAPRNGELCHSQPAFDGTGAAECDCGCGAAMTTLTWIGRTFCAGAVIYQIGYTGIMFLVEVLIGDTTSTRSRLLFSYIPATPFIINTWIGGNVTDAVLKVTSWRWGIGMFAIIFPVCSIPLFLILLYGHSKAKKITAYPSLIETHGLKHFLLDVFWRMDVLGIILLIAVFALILVPFTLAGGNAEQWKQAKIIAPLVIGVLCVPLWIVWESKCRYPMVPFKLLKDRAVYGAIGIAIMLNTGNYLYTVLMVSFDESNLSATRISSLYSFASVITGCILGAIVIKIRRLKPFIVAGTFLFTVA…
	516.9	XP_681768.1	2.A.1.16.	MPDDVWSGSSTCSLSSYEISVQRMKQQSHKNWPYSWAKNVDPAITEKTPQDEAEVAGVTKIKAVEAVGGKKGKYLMYAGLAMVMIIYELDNSTVGTYRNFATSDFHQLGMLATLNTAASIITAIGKPPIAKLSDVLGRAEAYIITVTFYILSYILCASSKSFSTYAGGYVFYSVGQAGMAILNSTIVSDLSSMRWRGFAYNILYIPFLVTPWVSAFIVDSVVHGIGWRWGIGMFAILMPFCASFIIITLLVLQRRAKNAGLILNERLTMYSFCSRIDLGGILLLSGGFALVLIPITLAATATDRWSTPWVDALIVLGALVLISLVPYEKYVSQHPVVPVRYLRTVSVVISVLLGCIDNIGYGATHTYLFVWSMVSHNFSPRDAQFLTYTNGVAQALSGM…
Threshold	326.6	XP_660868.1	2.A.1.3.	MANQKDENTLTPPDPEVASPATPQSRPSKSDSEGTETGQEMDEFVLGRRGIMAFFTLSVLTLMVALDGTSISVALPIITQDLKGTAIEAFWSGTSFLLASTVFQPNFASLSSIFGRRPLVLVALTLFFVGTVVCSVANNFTHMLVGRSIQGVGGGGLIALSEVIVTDLVPLRLRGQYFGILSAMWSVGSVTGPILGGGFSQDVTWRWIFYINFPFIGVGLVAIILFLKLNIIPTSLAEKLRQIDYVGTIIFVGSMSSFLIPLSWGGILYDWDSWRTLVPLIIGVVGLLVFSFYEYRFAKDPIIPPKIFQNRTAAVSFAGSFLQGLVLWCLLYYQPLYYEAVKGYSPIMAGVALFPATFTVAPSAGLVGVLVTKYGHYRWAVWLGWVLSTFGLGLLCYMD…
Aspergillus fumigatus Af293
	Score	Accession	TCDB annotation	Sequence
	809.5	XP_748664.2	2.A.1.16.	MLSSWQKKFFQTPEHPPAEGIAPPRDDGVPNPEPVTYPDTKYPSDVVNHDAGEMLPNEEAQDGVTQAEAITLTWSKISLGAAYFLMWLLYLVNGFQASITGNLSAYVTSGFESHSLIPVISIVSSVMSAATYMPLAKVLNLWDRSIGFIIMVAFATLGLILSATCHDIGTYCAAQVFYSIGFAGIIFSVDVITADTSTLRDRGLAYAFTSSPYIITAFGGPAAAEHFYDSNWRWAYGCFSIVLPVVALPMFCLLRWNRHKAKKSGLLKDKADSGRTWMESIRHYIIEFDILGVFFLAAGLVLFLLPFSIAGSTEDDWKSASIITMLVIGFVCLLVFALVERFVAPVPFLPWALLASRTVLGACMLDVCYQIAYYCWFNYYTSYLQVVYGTSITTAGYIT…
	791.9	XP_749037.1	2.A.1.16.	MGLFGSFGARNKATPQVPPGAVAKAPEGTPKGPETNDQPDMDSSRLSLEARNEKEIEQHPNQVTADAHLGVQKVEAAALVWSKKAVWATYAWIWVCFFLLALQSGISGNVINNAYSGFMSAPQISTANILSSIIGGVLKLPIAKILNLWGRAEGFLVFVGVYTIGLIILAACNGPDSYAAGYVLFWIGYDAIYLILDVFVADTSGLRNRAFTFAFASTPFICTAFTAPLAASSFLRMTTWRWAYGAFAIIMPVALAPLAVVFKRYQLKAEKMGLYVRQPSGRTWAQSVAHYIHEFDIIGAFLLMAAWVLLLLPFSLASNGRAEYKSAAFIAMVIIGFCLFFAFAAWEKWFARVHFINYELLKQRTVLGACVMAATLYFSFYCWDLYFYNFCTVVYNLNA…
	766.0	XP_748684.1	2.A.1.16.	MLHVLSVGPSHAAFTVEAAMATMKKFHSIVGEKPAQDAEAPSVDDPNVGQIRADDKEAAHAPANAETNNEEANPSDGAQAGVKKIEAVTLSWTRGTAIWFLTLVNDFRLSMYTSLNAYATSSFLGHSLLTVINIVSYVMGGSVYIPMAKALDLWGRAEGFLLMTFFCILGLILLASSQNLPTYCAGQVFYKVGFGGLSYTWNVLAADVTNLRNRGLAFAFTSSPALISAFAGSKAASDLLAHSTWRWGFGMWAIILPVVALPIYGLLAYHLRQAEKKGVLVKETRDWSITPKTVWWAIMEFDLPGVLLFAGGFVIFLLPFTLAATAPHGYQTDYIIAMITLGLALIIAFGFYEMLVAPVPFLNYKFLIDRTVLGACLLDMTYQVSYYCYASYLPSFLQV…
	751.1	XP_754257.1	2.A.1.16.	MAATTEKDLTARTTANIEAASDTVSLEEKSEREILERPNEITQDAQIGVQKAEATALVWSKTALYATYAWIWVCFFILNLQFSISNNMIYYAYAGFSSAPQISQAYILSTIIGGVLQLPIAKTLNLWGRAEGFLVFVGVLIVGIIVIASCNGPNGFAAGYTLYWIGYTAVNFILVVFVADASGLRNRAFAYAFIGTPTICTAFVGPLAAQAFYAHSTWRWAYGCFAIVIFFTFVPLALVFKFYQRKAEKTGVFVRDPSGRTPLQSFRHYFREFDLVGAFLLMAAFVLFLLPFSLETYGFSGYSSATFISMVVIGVLLFPVFAIWERFFAPTAFIKWQLFKNRTVLGACILAAVIFFNYYTWDQYYYYYLQVVYNLNTANTGYMTQIYSVGSTLWAVLFG…
	741.8	XP_749702.2	2.A.1.16.	MPFLDHRTGPSYGTIDQMEQHSDDEGERFLQEQCDTGRFSSDITSISEDSVQEGVRKIEAINLTWTARSLVIAYVSIFLMSFCTSLEGQTVMSLGAYATSAFSKHSLISTVLVVQNVVNAVIKPPMAKVADVFGRFEAFCVSILIYVLGYIQMAASTNVQTYASAQIFYSAGSTGLQILQQVFIADSSNLLNRAFLALLPEFPFLVTVWIGPTIADAVLKHASWRWGYGMWSIILPASFLPLALSLLLNQRKARRLNLIKPKSRPRGGVFAVLRRTWYDLDMGGLILLSAAVTLILVPLTLAANSKNGWKSDSIVAMIVVGLFCLIALPFWESSKRLAPKPLLSLHLLKQRTALAGCTLAFWYFMAFYFSVQPYFYSYLQVVQGYDVATAGRVTQTFAF…
	685.3	XP_748904.1	2.A.1.16.	MAMHDPHEKNGPDAVESRVQTDFPVERFGGNGSPGVRRIEVISSQFNLVHRIIFFFGVFLIAYVYGLDGTIRYTYQPLATAEYQSHSLLATVNVLRSVIAAAAQPTAAKIADVFGRVELILLSIVFYTVGTIVEASANHLYEFCAGAVLYQIGYTSVILLVEVLIADVTSTRSRLLFSYIPALPFLINTWISGNVTSAVLKVTSWQWGIGMFAIIYPVCTIPLLAVLFVGHLKARRANPQAYKFSLLDQGVGQFFIDLFWYLDVVGILLLIAILALILVPFTIAGGAVTQWKTAKVIAPLVIGVLCVPAFIVWERWCPHPMVPFKLLKDRAIWGALGIAVMLNTAWTLQGDYLYTVLIVSFDESVMSATRITSLYSFVSVITGTILGAIVIYVRRLKPF…
	492.4	XP_748457.1	2.A.1.16.	MGPDPSIRKTGLIEDRLSSPKDGQDKSHNEVRELHDELACVTRIEVIGSVISPRSKYILYAGELDNSTVSTYRNFAASEFGQLSMLATLNTVTSVVAAVSKPPISKLSDVLGRAETYIITITCYVLSYVLCASARSLDTYAGGCVLYALGQSGTSILNAIVISDISSMRWRGFVYNIIYLPFLVTPWVSAFIVENVVNGIGWRWGIGMFAILMPSCASIIIISLLVFQHRAKKTSSVVYHRPSVHGFCSGIDLGGIAILTCGFSSLLIPTTLAATTTSRWKTPWIDALIVLGAVLLACLYPYEKYIARNPVFPVRYFHTLSVLVPVALACIDNIGFGTTHTYLYAWSMVSHNFSPRNAQFLSWTSGVIQALAGMCIGLLMYRLRRYKWIAVAGAIVRLI…
Threshold	310.3	XP_754762.1	2.A.1.3.	MTVDGEKDHDYENDNKSSLTMSDKISPSGEDSLEKSATMTPPSIGDDQLPVNNPDHPSHESHEDSDGKDVETDGSPLDRTHSQAQKLGKKKILIIMPALCLVLFLAALDMTIVSTALPTMAAQFHASESGYSWMASSYLLANAACITLWGKISDIWGRKPILLMANAVFLVGSLICALAVNMTMMLVGRAIQGAGGGGIIVLANICVTDLFSVRERPMYYGLFGVTWAIAGALGPIIGGAFTTAVTWRWCFYLNLPVGGVSFAILVFFLKLESGGTPLFEGLRAIDWSGTVLIIGGTLMFLFGLEFGGINYPWASATVICLIIFGVVVWVLAMLNEWKLAKYPLIPVRLFKNWHNRLVLIVCFCHAFVFIAGSYYLPLYFQTVLQASPILSGVYVLPLV…
Fusarium oxysporum Fo47
	Score	Accession	TCDB annotation	Sequence
	810.5	XP_031032580.2	2.A.1.16.	MGALDKFLGRKGNEGDAAEAPVTVTAAMNEKDQEAGKYPDETGSASDAVTENAQHGVKTVEATTLAWSKKALAGVFVFMWLIYLTNGFQSQINYTLVPYASSEWESHSLIPVIGIVANCMTAAVYIPLSKILDIWGRAEGFLLMVIFATVGMIMMAASHNLATYCAAVVFWQVGWSGLTYSIDVITADSTQLKNRGLAYAFTSSPYMITAFAGPKSAEAFLRNGDQWRWGFGTFSIVLPVVAIPMYILLKYNLRKAKKQGLLVNESSGRSFLENIKWGLIEFDAAGAFLFAAGLVIFLLPFSIASSAPKGWDTPYIIAMIILGVVLLAIFGAYERFVAPKPFLRFELLTSRTVIGVCLLDFIYMIAYYCWNSYFTSFLQVVNNLSPSTAGYVSNTFEIV…
	802.1	XP_059466189.1	2.A.1.16.	MGFWNRSNKTSDVDLQDITTTTDHEKNPHPEDGHPAVPDDALPAEDVTEGVRDMEAITLVWTKSSLICLFIFIWLVYLLNAFQSSTVGNLVPYVTSTWGSHSLLNTIGVVASSMTAAVFIPLAKLLDLWGRAEGYLLMVGFCELGLILMATAKDLSTYCAANVFYSVGFTGLIYSIDVVTADATNLKNRALAYAFTSSPYMISAFAGSYASDRMLSDIGWPWGFGTFAFITPVVCAPLYLLLKINLRKAKKNILPKKASGRTLKESIWHYVLEFDVLGVFLFAAGLIIFLLPFTIASTAPHGWSTGYIIAMIIVGFILLVGFALNEVYFAPVPFLKFHFLTDRTLVGACLLDLTYQISYYCWNNYFTSFLQVVNYLTVAEAGYVNNTFNVVSGFLLFIV…
	781.6	XP_054563275.1	2.A.1.16.	MGFLERIRGHKDAMAQNADRPDETTQHTNLSGKDGVLTSGTSADSLDLLQRNEQEVIQNGAHVTADAQIGIQKAEAAALVWSKKTVYITYAWIWVCFFMLALQQSILNNVTFYAYSNFQQAPQIATAQILSSVVGGVLKLPIAKVLNIWGRAEGFIIFVSVYLLGMIIIASCNGPDGYAAGYVLYYIGYSAVYFIMDVFVADTSGLRNRGFAFAFVSTPFICTAFTGPLAAQSFITMASWRWAVGAFCIIMAFVLFPLAVVFKFFQRKAEKMGLFVQTPSGRTIAQSIIYYFHEFDIIGAFLLMAAFVLFLLPFSLASNGRAGYSSASFIAMVVIGIIMFFVFAAWERFGARKYFIRWELLRNRTVLGACFLAAILWFSFYSWDQYFYYYVQVVYNLNI…
	770.1	XP_031045418.2	2.A.1.16.	MAASTSPAQVQGDFEKQIQPENHTINDFPDKEKEHDSDDSSEIKQDGVKRVEAITKVWSPGMMWAVFIFLYLVNFVDTLLQAVHSSLVPYVTSSFSQHGLLAITSVFGSIIAGVSKLAIAKIIDIRGRNEGFLLMILIIIIGMIMKACCKNVETYAAGHTFYWVGHVGLSYIIDVVLSDMTSLRNRMIMFGLYMSPRLASTFGGPKIAELFFKHSTYRWAFGSFCIILVFFSIPVSAIFMYHEIKAKKLGYLPEKSQRSIWDSTKYYFVEFDIVGMILTIAGFSLILTPLNIATRAPNGWKTDYIIAMLVVGVVCLAGFAAWEKWYAKVPYVPFKFLKDRTILGACLLSAFLNMSIFAWDTYYNSYLQVVHGLSIATAGYTLNAFSVTSTILAPFIGLF…
	770.1	XP_031038074.2	2.A.1.16.	MATHTMNGPEPVNDVSVPDIEKAPTNNNIMVDEDLKDFSDDEFKQQGVKKAEAITSVWTKKMLIATFVFLFLVSFVDSLLQNVQSNLIPYVTSAFASHGLLASTGIVASILGAVWNLTLAKIIDIWGRVWGFGAMVLLIVVGMIMKATCNSVEMYAAAHTFYWVGHLGLIYVIDVVVADTTTLRNRLIIMGINYTPTISSTFAGPKIAELFLKNVNFRWAFGSFCIILLAFCIPVMIIFIMNEMKAKKFGLAPEKVHNRTIWESFKYYFVQFDVIGLFLTSAGWALLLLPFSIAATAPNGWATGYIIAMPILGVVLIASFVVWEKFFAPVPYFPFHLLADRTILGACLIYGIMFASIFCWDTYYGSYLQVVHFESVTTSGYILNSFSLMAAFVGPFVGI…
	753.3	XP_059467947.1	2.A.1.16.	MSSTVDFDTKVLHQVHDNPHDGPDRDTESSVNDAIDVNFQHGVQNIEAVTLSWSRTALMVAFVLIWLVYFVQGLVSGISSALIPYVTSAFAMHSLTPTTSVMSSVIGGVTNLSIAKTLDIFGRPQGFLFCATLATLGLIMSAACNNVEAYAASQVFYTVGINGVGYSLSVFIADTTSLRHRGLIQSLCGSPSIITAWLGGPISTAFLNGAGWRWAFGMESILVPGVTIPLFGLFMHHYLRAKKQGIIPKRESQGFSYYIREFDVVGLLSLSAGVALFLLPFNLYALQAKGFGSTMIICFFVFGILLLIFFGIWERFFAKVSFIPWRFLQDRTVAGACLLSFTLFFSYMCWGMYFSSILQVVNNLTVTRASYVVSTYTVGGFIFAIFVGMVMSYTGNYKA…
	737.7	XP_031042771.2	2.A.1.16.	MSALAKIREGLAREDNTAVTHTLAPHEKEIEETPETITETGPGHDKEATAGALPPDDKGNDSDVPSEDVQTGVKEIQAITLTWGKGSLAALLCLIWTLFLISGFRGSFYLVLVPYVTSEWQAHSLMTTIPIVSDAMTAACYIPMAKALDVWGRAEGFLLMSGFATLGLILMAVSQNLATFCAAQVFYSVGWGGMIYAVGVLAADASNLRNRGLAFAFTSSPYMITAFAGSKAAAAFVLDVKNWRWGFGWIAIVLPCVTIPLFLVLKVNLHKAFKKGTVTKTHRSRGFFGSIWWVFNEFDVIGIFLFGGGLVVFLLPFNLAAHAPDGWSTSYIIAMIVVGFCTLVFFGVWEYWLAPVPFLQGRFLLDRSVVAACMIDLTYQISYYTWNYFFTSFLQVVVN…
	708.6	XP_031051587.2	2.A.1.16.	MSTPEKTPDNDHGHEVPTSAADAVRDITSPGVQRIKAMSEVITLTDRIFIFFGVFLIAYAYGLDGTVRYAYQPSALNSFEEHSLQSSVNTLRAVIAAAAQPTAGKIADVFGRVELICISVFFYTIGTVIEAAAQNLDTYSAGAVIYQIGYTMILLLVEVIIGDITSVRSRLFFSYIPALPFIINTWVSGDVTEAVLGATTWRWGIGMWCIIYPVCALPLIISLLVVGHRAKKAGHLVGYRSSFQQLGFNKLTVELFWLLDIIGVILLIAVFALLLVPLTIAGGFESKWSDPQVVAPLVIGFVCIPVFVVWELRAPHPLVPFHHMKDRSVWAPMGIACMLNFAWTMQGDYLYTVLQVSFNFSIKAATRVQSLYSFASVITGTILGLIVYKVRRFKVFIVA…
	659.9	XP_054560919.1	2.A.1.16.	MADHTSHRSSDVEAAPKEEREKISNTDILRESWSKKALIVAFTGLFATTFITQFLKYATKVYDAYATSAFQRHSALATANVVSTIIGLVTYPIMAKFSNVFGRAEGLTFSILFLVLSQVMYAACQNIATYIAGGIFESIGDTGYVIMQQVFIADTTSLINRGLWTSLPESFASIPTLYLGSIVADSVLKHSTWRWGYGMWALILPFCAAPLIITLYVLQRRARKAGYRRKGAWDAADKTQPLSKRIINLIWVDLDILGAVLLVLGLGLTLIPLSLTGARNSDRWDQGSYIAMLVIGVVVVGVFFVWDTKFAKVPFVPFRMIKERTVVAACVLSMLDFFHYSCFTLFFPSYLQVAGGFSPGHATRIDNALRVAFQIASVLVGVLMKYTKRSQIFVFIGVP…
	659.7	XP_031050272.2	2.A.1.16.	MSSETAPLLGAPEQPSSSDLSQNAARPANPKRLSAGVARMAVVSKNLTRAHRIWLFTGIFLVGYAYGLESQVRLAYQSYATSSFDLHSYLSTINVLRNVIAVAVQPTAAKVADVFGRFEVIAISTVLYTLGIAIESTAPSVEIFCTGSVIYQTGYTCIVLLLEVLIADFSSMRARVFFSYLPAIPFLINTWISGNITSAVLSTTTWRWGLGMWAIIYPIASLPLLSCLYFLERKTWESESGKESDEIVLVSLKTKKGRADLFHQLDIVGLVLLVLAFSLILAPLTVAGGTASHWRSWYIILPLVLGFCFMIAFITWEQRGARHPLIPFHLLRDRGVWSALAVRSLLNLAWCTQGNYLYTILIVAFDFSIENATRIISFFSFFGVITGVLAGLVIFKIRR…
	652.9	XP_031038838.2	2.A.1.16.	MTDKSDIQGPQIQDNHLNRIIVVAAQEAVHEPKGDSILPAHGSEGNNVSETDDEKETPGALQQVMTPSEQILTHILIWLFVFALGFSNSIFRVLTPYVVSDFKRHSLTATTDVVANISSGIFRLPYAKLLDVWGRPKSLTLMVLVTVLGALMKAGCNNVETYCAAQVFYYVGYYGIQFSLVIFISDSAPIRNRALLFGIVWSPSLISTWAYGPTADRILTNLGYRWGFGIWCIVLPVFSVPVLTLMFRFDRRARQAGLIKRPEHGKTVSQRIVFFLKEFDVVGLLILAAGLSLLLLSVSIYSYQDKGWGSPLIICFLVFGPLLIICFILYEIYLAPVTFLSSRLMKDRTVVWTNIMAATLYTSEFICSAYVYSMLIVVFNQSITAATYINSIYYIGSSF…
	622.7	XP_031044129.2	2.A.1.16.	MNKTAVTIELDQNDDIGSPISPLKNQKLPGVLRMEAAASKLTTPKRWIFFTSIFFFSYALNLDFLTRNTYVPYATSSFGNHSLLATVNVIREVVAAAIQPSVARLTDVFGRIEIFTLAVVFSLVGTIIQTYSANIQTFAGGAVLHSLGYRISLLTIEIMIADFTSMKTRLFFAFVPNWPAIVNTWISGDVTSAILSATSWKWGVGMFAIINPICALPLIIFMFILGRQTKRSSLEQEKSGSSSWSASLKAFFWELDVIGVLLLTAALAMTLIPLTLAGGQSAKWKDAGILTTLVIGLILFPIFVIWERKASHPMLPFHLLKHRTVWGCLGISSIFPLAFMIIGNYLFSLLVVSYNFTVKDATRVALLYRFCAIVVGSLLGPIVIKVRRLKEVILTGIAL…
	585.7	XP_031030925.2	2.A.1.16.	MSAPKHPEGSTESPAQNTSQMFELNEKKDYDASNSPVSDDDAHKEIGVGRVEAFNKVLYQSGKKGKILLWLLGISIGLTMFAYALDMGITTTIFGTLAASTFGVHSQLGTVNTAGQIIRAISKPFIGKLADITSRPTTYVVVLAFYAVGFAVAASASGFTAYTVGICFTSVGKSGLDLLSDIIVADLTPLEWRGFFSACLSLPFIVTVPVNGFIADGFYEDWRWGLGMFAILVPALLVPAILTLYTMQRRGEKAGMVTMADSKDVRMGRTEATPKNLTYWAKLAYRGLIDIDIVGLILLGFAFSLILLPITLAKSAKGGWNNPSMIAMIVVGFVVLILFGLYEMYLAPKPMMTKRIVKNRAFVAGVIIHIFNQMASSVRNTYFSSYILIIKEWTTYQWT…
	571.3	XP_031036698.2	2.A.1.16.	MADNSERKSQEVVEEEISRPGSTNEAFRKLWTKRTLGFAIGCILVMFFFMNLTVYTGNVYEPYATSHFKAHSLLATGAIVNGLVRIVSYPLLAKLANYFGRPQSFAGAAICMAIGNAMYAGCSNVDTFLAGGIFDVFGDTWWNIIQQIFVADITTLVNRGIIFTLPESLSAIPTLYGGTYLGEHMLLHSSWRWGYGMWAIILPVTAIPTIGIMIWMNRRAKRIGLITEKISFMHGAEPGVVGKIKHVATQLDLIGALLLIGGLAMTLLPMTIAGRNNTDRWSRPSSIVLIIVGVLTFIAFLVWDGKFASNPIIPYRTIRERNVIVACASCIVIAMADSIYRPFLSSFLQVAGHYSPGAATRVDNAQRVAYNIGALVAGLSLKFTKNTKPFIMLGVVLII…
	570.8	XP_059464779.1	2.A.1.16.	MASEKSEMTPAGQGPLDHSDGSAAIDTESNQGAIPAPTEALRKLWTKFPLTLAFVGLFVMNFSMVFAASSAGVYDPYATSHFQGHSLIATANIVHGIVRIVAYPLLAKVVDHIGRPQGFAGAAVSMALANVLYAACHNVETYLAGGIFESFGDTWWTITEQIFIADVTSLINRGFLFTLPESLAAIPTLYAGTYLGEHMLLKSSWRWGFGMWAAIMPFCALPTIAVMVFMSLRARKRGIVSERTSLRAASEIPKGASWFVQARQVLYVQLDIVGAFLLLGGLAMTLLPLSITGRRNTEKWTEPSSIVLLVVGVFTFVAFLIWDGRYAKKPIVPFRMIKNRNVILACASVCLIAMSDSTYRTFASSFLQVAGGYSPGHAVRIDNSRRVALNLGGLVIGLG…
Threshold	333.8	XP_031041710.1	2.A.1.3.	MAASPPTPERRTSSDSTLDVERDGAHAANGHSQDPTAAEATSEGAETTPAGSNPSPGAPEAGDPEAGRTKSETILVVGALCLALFLAALDTTIITTAVPTIANEFHSSQGYIWIGSAYLLGNAAFVPTWGKISDIFGRKPVLLAAAVIFWIGSLLCAVSNGMPMLIASRAIQGIGGGGLIVLPNIAISDLFSMRNRGMYFGILGMVWALASAVGPILGGVFTSQVTWRWCFYINLPISAVAIVILVFVLKLHNPRTPVKEGLLALDWPGSILIIGGTIMWLLGLELGGVSFPWDSATTICLIVFGIFVVGLFLVYEWKVAKFPVLPIRLFHTQNSVASYGVGFTHAFVFMSGSYWLPLYYQGVLGASSLLSGVYLLPYVLSLSFVSAGAGIYIKKTGNY…
Fusaium graminearum PH-1
	Score	Accession	TCDB annotation	Sequence
	796.4	XP_011325971.1	2.A.1.16.	MGVFNRLRPRVGSSKTSDVDATEMTTTTDQEKNGQSPEDGVNPVAGDNLPSEDVTEGVRNMEAITLVWTKKSLISLFICIWFVYLLNAFQSSTVGNLVPYVTSSWGAHSLLNVIDVVASSMTAAVFIPLAKLLDLWGRAEGYLLMVAFAELGLILMATSTNLPIYCAANVFYQVGFTGLIYSIDVITADATNLKNRALAYAFTSSPYMISAFAGSYASQEMLNDIGWPWGFGTFAFLTPVICAPLYILLKVNLHKAKKNILPREASGRTFKESVWHYLVEFDVIGVFLFAVGLVVFLLPFTIAATAPNGWATGYIIAMIVVGFVLLVGFAINEVYIAPVPFLKFHFLTDRTLVGACLLDLTYQISYYCWNNYFTSFLQVVNYLSVSEAGYVNNTFNVVS…
	793.0	XP_011321947.1	2.A.1.16.	MGVLDKVQLTLGRKGKEGTAAEQPVTVTTSINEKDQEAGVFPDDGSNSDAVTENAQHGVQAVEATTLAWSKKALAGVFVFMWLIYLTNGFQGQINNTLLPYASSEWESHSLMPIIGVVANCMTAAVYIPLSKILDLWGRAEGFLLMVLFATIGMIMMAASQNLPTYCAAYVFWQVGWSGLTYSIDVITADSTQLKNRGLAYAFTSSPYMITAFAGPKSAEAFLLNGDQWRWGFGTFSIVLPVVAAPLYALLRYNLQKAKKQGLLVQESSGRSVMESIKWGLIEFDAAGAFLFAAGLVIFLLPFSIASMAPQGWQTPYIIAMIILGIVLLAIFGLYERFVAPKPFLRFDILVSRTVIGVCLLDFIYMIAYYCWNSYFTSFLQVVNNLRPSEAGYVSNTFE…
	768.8	XP_011328004.1	2.A.1.16.	MTVPTSPAQAQGGSEKQIQSEDHIINDFPIKDKEDDSDEGSEIKQDGVRRVEAITKVWTLSIMWAVFIFLYLVNFVDTLLQAVHSSLVPYITSSFNQHGLLAITSVFGSIIAGVSKLAIAKIIDIRGRNEGFLLMILIIIVGMIMKACCQNVETYAAGHTFYWVGHVGLSYIIDVVLSDMTTLRNRMIMFGLYMSPRLASTFGGPTIADLFYKHSTYRWAFGSFCIILVFFSIPVSAIFMYHEIKAKKLGYLPEKSQRSAWESIKHYFVEFDVVGMVLTIAGFSLILTPLNIATRAPNGWKTDYIIAMLVVGIVCLVGFAAWEKWYAKVPYVPFKFLKDRTILGACLLSAFLNMSIFAWDTYYNSYLQVVHGLSIATAGYTLNAFSVTSTILAPFIGLF…
	749.4	XP_011321955.1	2.A.1.16.	MSLPNPVDPGAKVLHRVLEAQHDAPYRDSEASSSDSAVDTDVQHGIQEIEAVTLSWSKTSLLVAFVLIWLVYFVQGLVGGISGALLPYVTSDFAMHSLTATTSVMSFVIGGVTNLSIAKTLDVFGRPQGFMFCAITATIGLIMSAACNNVEAYAASQVFYTVGINGVGYSLSVFIADTTSLRNRGLIQSICASPNIITAWIGGPIATAFLKGAGWRWAFGMESILVPFVTIPLFSLFMVHYQRAKSQGLMPNRESKGSFLDATRYYIREFDLVGLLSLSTGVALFLLPFNLYTMQAKGFGSPMIICFFVFGILLLIFFGIWERFFAKVSFIPWRFLLDRTVTGACLLSFSMFFSSGCWSLYFTSILQVVNNLSVTNASYIVSAYTVGGFLFAILIGWIL…
	732.7	XP_011316218.1	2.A.1.16.	MSALTKIREGLAREDNTHVAGTLAPHEKEIHETPEVVSEVGPDHDKEATAGAINPDDKGNDSDVPSEDVQNGVKEIQAITLTWGKGSLAALLCLIWTLFLISGFRGSFYLVLVPYVTSEWSAHSLMTTIPIVSDAMTAACYIPMAKALDVWGRAEGFLLMSGFATLGLILMAVSQNLATFCAAQVFYSVGWGGMIYAVGVLAADASNLRNRGLAFAFTSSPYMITAFAGSKAAAAFVIDVKNWRWGFGWIALVLPCVTIPLFLVLKVNLRKAFKNGTVTKTTRNRGFFGSIWWAFNEFDVIGIFLFGGGLVVFLLPFNLAGHAPNGWSTGYIIAMIIVGFCTLIFFGVWEYWLAPVPFLQGRFLLDRSVVAACMIDLTYQVSYYTWNYFFTSFLQVVVN…
	705.2	XP_011327456.1	2.A.1.16.	MNPIMVESPHKDGRSSDEEKNTAIPQTESAARPEGSDFESEGEYQEGIERVRAITSVWTKKTLVSMFLMLYLISFVDMIMNYVDSALNPYITSSFGAHGLLNIGSILASIIGACAPLPLAKAIDVWGRVEGFAFMMVVCLVGMIMKATCTTVQMYIGAHILYWVGHIGVMYVIGVMLADMTTLTNRAFIYGINTTPRIVATFASPEIATGFYEKLNFRWAFGAFAIIIAACSIPAMATMIYMFRSATKQGVITRQRSNRTIFQSFKFYFIEFDIIGILLLCACISCLLLPYSLAPYAPKVWATPYIIALEVLGVVLIPIFYIWEAKVAPVQFLPFKYLKQGTIIGSCLLNAIMFLSTFSWNAYFGSYLQVVNRLSISNANYVLNAYSLTSSVIAPGVGW…
	704.0	XP_011324449.1	2.A.1.16.	MSLKETNEANHEAKASTPAEAVRDITSPGVQRIKAMSEVITMTDRIFIFLGVFLISYAYGLDGTVRYAYQPSALNEFKEHSLQSSVNTLRAVIAAAAQPTAGKIADVFGRVELICISVFFYTIGTVIEAASQNLDTYSAGAVIYQIGYTMILLLVEVIIGDITSVRSRLFFSYIPALPFIINTWVSGDVTAAVLGATTWRWGIGMWCIIYPVCALPLIVSLLVVGRRAKKQGHLVGYRSSFQQLGLKSFTVELFWLLDIIGVILLIAVFALLLVPLTIAGGFESKWSSPQVVAPLVIGFVCIPVFVVWELRAPHPLVPFHHMKDRSVWAPMGIACMLNFAWTMQGDYLYTVLQVSFNFSIKAATRVQSLYSFASVVTGTILGLIVYKVRRFKVFIVSGT…
	658.2	XP_011318152.1	2.A.1.16.	MASAETAPLLGAPGPSTFPDIDSDATPSRPANPKRLSAGVARMEIVSRNITTAHRVWLFIGIFLVGYAYGLESQTRLAYQSYATSSFDLHSYLSTINVLRNVIAVAVQPSAAKIADVFGRFEVIAISTVLYTLGIAIESTAQTVEVFCTGSIIYQTGYTCIVLLLEVLIADFSSMRARVFFSYLPAIPFLINTWISGNITSAVLGSTSWRWGLGMWAIIYPIASLPLLSCLYFLERRTWESDGKESEAVALLSLKTKKGRADLFHQLDVIGLVLLVTAFSLILAPLTVAGGTASHWRSWYIILPLVLGICLMVCFITWEQRGAKHPLVPFHLLRDRGVWSALAVRSLLNLAWCTQGNYLYTILIVAFDFSIENATRILSFFSFFGVITGVLAGLVIFKI…
	582.0	XP_011325334.1	2.A.1.16.	MSAPNNTSGPEPQTPPQTSPEMFELNEKKDYDATNAPISDDEHKEIGVGRVEAFNKVLYQSGKKGKILLWLLGVSIGLTMFAYALDMGITTTIFGTLAASTFGVHSQLGTVNTAGQIIRAISKPFIGKLADITSRPTTYVVVLVFYAVGFAVAASASGFTSYVIGICFTSVGKSGLDLLSDIIVADLTPLEWRGFFSACLALPFIVTVPVNGFIAEGFYEDWRWGLGMFAILVPVLLLPAIFTLYTMQRRGEKAGMVTMADSKDVRTGRTEATPKNLTYWAKLAYRGLIDIDIVGLILLGFAFSLILLPITLAKSAKGGWNNPSMVAMIVVGFVVLILFGLYEYFLAPKPMMTKRILQNRAFIAGVIIHIFNQMASSVRNTYFSSYILIIKEWTTYQWT…
	571.3	XP_011320727.1	2.A.1.16.	MAHEMSRDGEAVAEQTERPRSANEAVRKLWTTKTLGIAIGCLLLMNFFMNLTVYTQNVYEPYATSHFKAHSLLATGSIVAGIMRIVSYPLLAKLANHFGRPQGFAGGALAMAIGNAMYASCRNVDTFLAGSIFDVLGDSAWNIMQQIFIADITTLVNRGILFTLPESLTAIPTLYGGTYLGEHILLNSSWRWGFGMWSIILPVTAIPTIGIMIWMNRRAKKTGLLSEKVSFMHGAAPGPVGKVKHVGSQLDLIGALLLVAGLAMLLLPFTIAGRNNTDRWSRPSSIVLVIIGFLTFVGFLVWDGKFASNPIIPYRTIREHNVVIACASVIIIAMSDSIYRPFLSSFLQVAGHYSPGAATRVDNAQRVAYNVGALAAGLSLKFIKNTKPLVMFGVVCIIL…
Threshold	334.4	XP_011316416.1	2.A.1.3.	MAVSAPTPEHRTSSDSTLDVERDGINAGSNNPTAAAEATQDGAATAPAGSSPLPGAPGAEDPEAGRTRSENILIISALCLALFLAALDTTIITTAVPTIANEFNSSQGYVWIGSAYLLGNASFVPTWGKISDIFGRKPVLLAAAVIFWIGSLLCAVSNSMGMLIAARAIQGIGGGGLIVLPNIAISDLFSIRNRGMYFGILGMVWALASAVGPILGGVFTSQVTWRWCFYINLPISAVAFVILVFFLKLHNPRTPMKEGLMALDWPGSILIIGGTVMWLLGLEFGGVSFPWNSATTICLLVFGILVIGLFLLYEWKVAKFPVLPLRLFSTRNSIASYGVGFTHAFVFMSGSYWLPLYYQGVLGASSLLSGVYLLPYVLSLSFISAGVGIYIKKTGQYKL…
Alternaria alternata SRC1lrK2f
	Score	Accession	TCDB annotation	Sequence
	815.5	XP_018388121.1	2.A.1.16.	MSVDEEDAIRKVEEANMPSHSAQEGVREVEAVTLAWTKTSLACAFICMWFLYLTNAFQSSITGNLTPYVTSGFEEHSLLTVISIVSNSMAAAVYIPTAKLLDLWGRAEGFATMVCFATLGLIIMAASTNLATYCAAQVFYTIGFGGMIYCVDVITADSSSLKHRGLAFAFTSSPYIITAFAGPKAAEGFYNNINWRWGFGTFAIILPFVAAPLFVVLKLNLRKAKQTGVLERESSGRNLMQSIIFHIREFDVPGAFLLAAGLVIFLLPFTLADSAPNGWSTGYIIAMLVVGFVLLILFGLHERFTAGKPFLPFDLLTSRSVLGACLLSFTYQISYYAWNSYFTSFLQVVTNLTIAEAGYVASTFDVLSGVLLLSVGLVISKTGYFRWLLFIAVPIYILG…
	759.0	XP_018381960.1	2.A.1.16.	MWFGRGQWWIDGGLKDDAEKGAQTNGPHDAVSDEESLSSNAQAGVKAVQAAASVWTKYHLIGAYVIIWWIYFVTALQEVVVRAMNPYVTSAFRLHSLTAATGIMSSIIGGLSKIPLAKLLDMWGRPQGLLLSLFVWMVGYIMMASCQNVETYAAAQVFSSTGSQAVSYILTVFIADTSTLKNRALMLSFATSPYVITTWIGGPVAQSVLAGPGWRWAFGIFTIVIPVVVVPLAALVLFNDRKARKQGLLEPRRIDWSPAAIKKFCIDIDAVGILILVAGMALFLLPFSLYSYQAEKWKSPMIIGMIVAGFVLLIAFPIWERFFAPVTFIPYKLLLDRTVFLAGVMFVFVYFNSAVWGSYFGSMLQVVWNLNVTTASYVQSIYRVVSCFWCLAAVGPAIR…
	755.8	XP_018383042.1	2.A.1.16.	MLLPLQVFSLSSQSEPSSPSISSETTSANYGNNTVDANYQAGVQAVEAVTLSWTTASLITAYILIWLVYFIQGLVAGVSGALIPYVTSSFAFHSLTPTTSVLSSVIGGVTNLSIAKTLDVFGRPQGFLLCAVLATAGLIMSAACNNVEAYAASQVFYTVGINGVGYSLSVFIADTTSLRHRGLIQSLCCSSYLITAWLGGPISTAFLNGAGWRWAFGMEAILIPAVTLPLFGLFMYHYFKAKKAGLVPKHSSGRTFLESLRYYVREFDAVGLLTLSVGIAFFLLPFNLYALQAKGWDSPMIICFLVFGIVLLILFGIWERFFAKICFIPWKLLLDRTVAGACILSFALFFSYMCWSMYFTSILQVVFNMSVTHASYIMSTYTVGGYVFAALIGAFMSWT…
	749.3	XP_018379119.1	2.A.1.16.	MGFNFKGLTSSALVSGSAASANADNKDIADVPASYQGHTSMDVARPDEKVGSPRESALSRESDEELNKVDTTAEIGVQQVQAASMIWKKRDLILAYIAMWFIQFFTAYASSTSSTLSPYVTSDFQQHSLTALTTVISSIVGGIWKLPYAKILNIWGRPFGLALGVAIYVVGLILMASCNNVKAYCAAQTFFYVGSNSIDFFITVFIADTSKLKNRALFISYASSPWLITTWIYGYGIKGITANGGIGWRWAFGIFAIIAPIVTSPLIILFVVYEGKARKQGLIAPRPSRGNFIQTLTYYLREFDAVGLLLLAAGLSLFLLAFNIYSYQAEQWKSPLIICFIVFGALLVVAFGLWEKWGAPVTFIPWPLLKNRTVIFTYTMAGSLYVGWYCWDSYFYSLL…
	722.9	XP_018386024.1	2.A.1.16.	MSNLLATDVVRPVEGLGRPSLTVDMEKNETGVNTHAHEAGSDAETKSVESETFQNGVQRVRAITEIWDKKTLITMFVFLYLIEFVAFLQNAMDSSLGAFVTSTFGKHGLLTVMSIMATALSGCIPLVIAKVIDVFGRVEGFFVMLIIIVVGMAMKAACLNVQTYFAGHILYWAGHIGVLFVCDIMAADITTLKNRMIIFTINGTPRIAATFAGPRIAENFWFSPNWRWGYGAFIIIFCGISLPAMILMIVMYRRAKKAGLIKKVTSDRNVFQSLWFYFVQFDIFGIILLMCAWCLFVLPFSLVTYAPQGWKTPYIIACIVLGLFLMPVFYIWEAKFAPFQFLPWHYLRNPTIIGSCLLYGAMFLSVFCWNGYFNSYLIVVHRQSITNAGYILNAFSLTS…
	721.8	XP_018391077.1	2.A.1.16.	MSHHSDADVDKNVQLSTTVTGLDSRAKQESDFTATNQKPQSPAALSGAKSPGVLRIEALNAHTSFINRCCIFFGIFLVAYAYGLDGTLRYTYQPYATAGFQEHSTLATINVLRSVIAAAAQPTAAKIADVFGRVEVVVLSIFFYILGTVIEAASKDVESFATGAVFYQIGYTTIIVLIEVIIADITSLRSRLFFSYIPAIPFLINTWVSGDVSQAVLIKTTWRWGVGMWCIIYTVCCIPLVASLMWSSRQARKAGALDKYQTPYQVHGGSVKNLLMALFWQMDVPGIVLLIAVFGCILTPFTIAGGEQSQWGTAKVIAPLVIGFLCLPVFVIWERRAPHPMLPFYLLKDRAVWGALGIACTLNFAWTMQGDFLYTVLVVAFDESVKSATRISSLYSFTS…
	716.8	XP_018382707.1	2.A.1.16.	MRNSMRPNEAMPQTGILHNETDRGNFGKDVDYNRERSLSDDTSSEHSAQAGVKRIEAVSKAWTKTSIIIAYVTLLLIANITSLEIQVTSVLTPYATSAFAQHSLVSTIYVVQGVVAAVIKPPMGKIADVFGRLESFSITIFLYTIGYIMQAGSNNVQTFAGAQIFWAAGFNGLQVLQQIFVADTTDLLNRALFSTLFDLPFLWTTWAGPEVGQAIYTNISWRWGYGIWAIILPVCFIPLAVSLWMNQRRAKNLGFDVPSPFYGRNTFQVLKNIWFDLDGFGLLLFAAAISLILLPLTLAPSASGGWKNGSMIAMLVIGGVLLLAFPLWETSKKLAPKAFFPPNLFKERTVIAGVLIAFFYFSKSLSTPLVRILIDPIVAFYMSVFPYFSSYLQIVQGQS…
	685.2	XP_018380056.1	2.A.1.16.	MATGYAPQMEKIAGMHPSEQREFVDANSVKNPPSAGKFDSNTDVTMNTLPSTANSDSEQLRGPAEMEGLTIIWSRNWLIAAYGAIMLISFINSLQQQTNFSWRPYVTSAFLMHGLTAMTDIVANIVGGVSKLPLAMFIDLVGRPQGFLMCLIFIIASLILMALCQNVQTFCAAQVIYWTGMNGVDYVFNIFIADTALMENRLTWMAFTGFPYVINTFAGPKLGETYLKHSTWRWGYGSFAILTPVFSLSFCAVFWLMGRRARRAGVEAREMSGRTVFQSIKHWSIEFDLIGLLLVVSGFSLLLLPWPLATCQHHGFGSPLVICMIVFGLMLLVAFVIWERFYAMKTFFPYYLMKDRTVVASCLLGANAWIAFYSYRMMYSSYLQVVFQLPVSKAGYITN…
	656.7	XP_018379913.1	2.A.1.16.	MRPSLNISFILIQFPPIDHARPAVSSHPGVQAMEGTTQAWSDFSLTAAYMMIWLIYFVETLLAGITLALVPYVTSAFSMHAFTPTVSILSNILGGVITLSIAKIIDIFGRPYGLLFCLVTGSSGLVMMMVCDGIGTYAAAMVFHTLGNNGVQYILSVLIADTTKLENRALVQALMNSTSLITGWVAGPLAQAYLRGMGWRWAFGSFGALVPLVTLPLLGLLVANYRKARRMGLIEGRGENRGRNLWKSMVYYSREFNAVGLVLASTGIALFLLPFNLYALTGKAWSLPLIVGVILLGFLLLSAFVVWEKSFASIRCLPYRLLLDRTVFGACLLCACLFASYAVWNSYFGSYLQVVQGLSVEEASYVAQLYTVVSVLVAVSAGYMIHRTGHFKTTSLVVG…
Threshold	345.1	XP_018381522.1	2.A.1.3.	MSATHDATAPAGDAHLDANAPNKDHDITSPSSTDVSLTERDGTVQNGEKSVREAEAGANGAAAAPTAPGAQDGEHPQRTKLQIFLIMLSLAVAVLLVALDITIVTTALPTISAEFNSASGYTWIGSAYLIAQSAATPIWGKISDIFGRKPILLLTNAIFFVGSLLAGVSVNMDMLIASRVIQGIGGGGLITLVNIAISDLFSVRDRGQYFGIIGGVWALASSLGPVVGGLFTQKVSWRWCFYINLPFDGVAFLILLFFLDVKTPRTPLREGLKAVDWLGSLTMVGGVVMLLLGLEFGGISHPWDSATVLCLIIFGAVVIGIFFLIEWRIAPYPLMPLDLFSKRSNLAALATCFFHAFVFISGNYFLPLYFQAVLGATPILSGVYLLPTALSLSFLSAFT…
Exserohilum turcica Et28A
	Score	Accession	TCDB annotation	Sequence
	749.1	XP_008020757.1	2.A.1.16.	MSKVSAPDAVRPADDVSRPPHDLDIEKRGGGAVHEMASDTETKSVESDNFQNGVQRVRAITEIWSKKTLVTMFTFLYLIEFVAFLQNGIDAALNPFITSAFGRHGLLTVSSVMATALSGCVPLLIAKVIDVFGRVEGFFVMLVLVVVGMAMKAACQNVQTYMAGHVLYWAGHIGVLYVANIMAADMTTLKNRMIILTLYGTPRVASTFAGPKIADLFYTQNDWRWAFGAFIIIFVGCCLPAIVVMIFMYRKAKNAGLVKKQESNRNVFQSLWYYFVQFDIFGIILIMCAWCLFVLPFTLVSYAPNGWKTPYIIACIVLGLVLFPVFYLWEARFAPVQFLPWVYLKNSTIVGSCLLYGVMFLSVFCWNGYFYSYLIVVHRQSITHAGYILNAFVLTSSVL…
	738.1	XP_008024309.1	2.A.1.16.	MGFTFKGLTSSAMISDNADAAATQGHTGMDTNRSDEKTGSPRESSLSQNTDEELNKVDTTAEHGVQAVQAASLIWKKRDLILAYIFMWFIQFFTAYASSTSSTLSPYVTSSFNKHSLTALTTVISSIVGGIWKLPYAKILNIWGRPFGLSLGVAIYVVGLILMASCNNVKAYCAAQTFFYVGYNSIDFFITVFIADTSKLKNRALFISYAASPWLITTWIYGYGIKGIMSDGGIGWRWAFGIFAMLAPIVISPLVILFVVYEAKARRQGLIAPRPSHGTFGQTVYYYLREFDAVGLLILAAGLSLFLLAFNIYSYQANEWKSPLIICFIIFGVLLVVAFGLWEKYFAPVTFIPWPLLMNRTVIFTYTMAGSFYTGWYCWDSYFYSLLVVLFNQPAVHAT…
	699.7	XP_008022608.1	2.A.1.16.	AGVQKAEAITIAWSFRPLIGAYVCIWFVYFVQGIVVGVSNALIPYVTSSFAAHSLIPTTGVLSQVIGGVSNLCIAKILDIFGRPHGFLLCVSIATIGLIMAAGCNGVEAYAASQVFYTVGINGLGYCLSVFIADTSSLRRRGLMQALLNSPYIITSWLAGPISTSFLNGSGWRWAFGMESILLPCVALPLFGLFMYHYRKAKRDGIVPARPASGRTLWQATVYCARQFDLVGLLLLSVGFAFFLLPFNLYTMEAKGWGSAMIICFLVFGILFIAAFVCWERFFAPISLTPWEILRDRTVLGTGMAGFTLFASYSVWNPYFSSYLQVVNGLDVTNASYIVQSGTVVQIIANIVTGLVITFTGRYKPISLYVAIPLIALGTGLLIHFREPTLYLGYIAMCN…
	698.6	XP_008020360.1	2.A.1.16.	MEQPKGPAEMEAVTVVWTKNWLIVAYGAIMLISFINSLQQQANFTWKPYVTSTFMKHGLTAMTDIVANIVGGVSKLPLAKFIDLVGRPQGFLVCLACIIISLILMAICQNVQTFCAAQVIYWTGMNGVDYVFNIFIADTSLMKNRLIWMGFTGLPYVVNTFAGPKLGETFLKHGGWRWGYGTFTILTPAFSLSFWAVFWLMGRRAKKLGVLKPEKSGRSLTESIKHWCIEFDVVGLFLVCGGFSLLLLPFPLAAYQTDRFASPMVICMIVFGAILLGLFVVWERFYARKSFFPFYLMKNRSVIAACLLGGNSWIAFYSYRMMYSSYLQVVFQLSVSKAGYITNIFNIVSCTWAIIVSFAMKYTDTYKWGAIVAVPAQLLMTGLLIHLRTPGSNIAVLIL…
	649.7	XP_008022249.1	2.A.1.16.	MRQSMPPDGGPVHSQDAQNQADRPEFGKHVEYTHDGLPGDDPGGLATQAGVKRIEAVSKAWTKTSLVIAYVSLLLIANATSLEIQVTGALLPFATSAFSSHSLVSTVSVVQGVVASVIKPPAGKIADVFGRLESFSIIVLLYTVGYVMQAASNSVQTFAGAQIFWSIGYNGLQVLQQIFVADTTDLLNRALFSTLFDLPFLWTTWAGPEVGQAILNNTIWRWGYGIWAIILPVCFVPLAASLFMNQRRAKKLGFDVPSPFRGSSAFQVAKNIWFDLDAGGLLLFAAAISLILLPLTLAPNADGQWSNPSMIAMLVVGGVFLLLFPLWETSKKLAPVAFFPPALFQERTIIAGVLIAFFYFMAFYMSVFPYFNSYLQVVQGQSLTAAGYITRVFSFSSTV…
Threshold	306.9	XP_008023633.1	2.A.1.3.	MFSLAVAVLLVALDITIVTTALPTIAEELKSASGYTWIGSAYLIAQSAATPIWGKVSDIFGRKPILLLTNAIFFLGSLLAGVSVNMNMLIAARVVQGIGGGGIVTLVNICISDLFSVRDRGAYFGVIGGVWALASSLGPVVGGLLTQKVSWRWCFYINLPFDGVAFLILFFFLNVTTPRTPLRQGLKAVDWLGSVTMVAGVTMLLLGLEYGGITHPWDSATVLCLIIFGAVMIGVFFLIEWRLAPYPLMPLELLSKRSNQATLATCFFHAYVFISGSYFLPLYFQAVLGATPILSGVYLLPIALSLSFLSATTGIIIKKTGQYLPLIWSGMFLMTLGYGLFIDLNVNSSWAKIIIYQIITGIGVGPNFQSPLIALQSLVPKRDIATATATFGFIRNLGS…
Schizosaccharomyces pombe I-540
	Score	Accession	TCDB annotation	Sequence
	676.3	KAL2315904.1	2.A.1.16.	MRLKSFSTTLDTLRRRFNDSSSEEDKLEKNIQDETSIKEVSLQDAKQSDEKGVEEKVFNDESFSIDVAPKPEDELSGIAKARYLTEHSSRISFYICYFSIFLLFFAISFQAECYYSLTAYATSAFAGHSLLSTIAVANNIISAAIKPPLARLSDVFGRLEAFLFSLLLYLVGLILMAASTNVQTYAGGSVLYNAGYTGVELIMTIFMADTSSMANRSLVLGISYLPFVVTIWIGPRVAQEFYMHSTWRWGIAVWTILIPACSIPFLAVYSYYQFRAWREGALKGTLTINPVELFKKLDIIGLILMTAGLALVLLSISLASYDTGKWSDAKFIVMIIIGGLCLIAFVLYEIFVASFPALPFRLMREPTIGACCAMSFLFYITFYCWDNYYYSFLQVVHYT…
	593.2	KAL2316497.1	2.A.1.16.	MEAKETHSISDHEVDLQDAKSEEKSENGNFVFEKSFSSDEEKGPSYNTNVIYSKTDNSLQHRGVSKIEAVRDSIHQNKKGMYLAYAFGIAILACSWASAIQSSTTYSYQVYATASFNRTSMISTLEIATAIISSVCKPILGKFSDITSRPLTYTLVLLFYIIGFIVVASSSTISAYVIGSVFISIGSSGLDYLNTLVVGDLTSLKWRGFMTALLSTPYIATVWFTGFIVQGIIDSNWRWGYGMFAIIMPAVMFPAVIILMYLERQANKDENIKKIINYQTDEMNTNKESKWQKLWKAVLEVDLFGLILLGVGWSILLLPFSLTSYAKNGWKNPSMIAMMVVGGVILIAYSGYEMFIAPYPSCPRRVMNRTFITAVIIDFFYYLAGYLQSMYFTTYTWIL…
	541.0	KAL2314303.1	2.A.1.16.	MTENYGSMEHRKKSFRNNENLEQQFHPLREELDNAGPINDRTSELSLEGVSKAEAIASTWSKRSIIVAYLGLYLLSFASSLEQQTTYSLQRYATSNFSAHSNLATINLVGNILLAVVRAPMVKAADVFGRSESLSLALGMTVLGYLSLAFSRNIQMFTVAYILYICGQTGLGLLSQLIIADTSSLLNRGILSAIPELPYLATVWIGPVLAQAFHPEKNYGWRLGYGIWAFILPTVSLPLLASLFLNQRKAKAAGLYREHHNLINHSTPEKLRLFYLFWQELDGLGIVLFVSGFTLLLLPFSHSSQVVSPDSTILTLFTITLSIALLVTLCFYDVKYARYPVFALKSLKDRTILGSCVLIFTYFMSYYIFSNFLTSFLQVSYGLSIDMSSLTLNVFVFSM…
Threshold	295.9	KAL2315627.1	2.A.1.3.	MSSSSSHNSFSGSKTNAAEGQNSIDGLSLKKTTSPFILTAYPSNEEKKVKETDIVPDENKVNELDVHKQSTEFSKQESVSNDDDTNIQLIPENNMKIVVPALILTLFLAALDNTIVTTALPTIAEDFNDTSSSSWIGSAYVLASNAVLPAVGVFCNILGRKIVLYICIFFFMLGSALCGASQNMIWLIVCRAIQGLGGGGIISLVNIIISDITPLRTRPMYSGILATAWGAALVAGPIIGGAICQRTTWRWIFFINLPSGGIATALIVVFLHLLPCERTSFKKFLKTFDFIGLVCVITGIVLILLGISLGASSGKWRRANILCYLIIGGCLFVFAFIYDTFTKRNAVLPPPFFKNRSSAALLACSSFFYLNYMLFAYYVPQYFQRIRGDNPIMSGVHTI…
Saccharomyces cerevisiae S288C
	Score	Accession	TCDB annotation	Sequence
	646.6	NP_011823.1	2.A.1.16.	MESVHSRDPVKEEKKHVFMGMEHELNPETHNDSNSDSYGLPQLSEKYNALRQNRSLIIQQTEIIGSAYNKWYLQAILLLSAFICGYGYGLDGNIRYIYTGYATSSYSEHSLLSTINVINAVVSAASQIIYARLSDVFGRLYLFISAVILYVVGTIIQSQAYDVQRYAAGAIFYNAGYVGVILILLIILSDFSSLKWRLLYQFVPTWPFIINTWIAGNITSRANPVVNWSWDVGMWAFIFPLSCVPIVLCMLHMQWRARKTPEWHALKGQKSYYQEHGFIKILKQLFWMLDVVGVLLMGCSLGCILVPLTLAGGVKTTWNDSRLIGPFVLGFVLIPILWIWEYRFARDPILPYRLVKDRAVWSSMGISFLIDFIYYMAADYLYTVMIVAVNESVKSATRI…
	630.6	NP_010849.3	2.A.1.16.	MDPGIANHTLPEEFEEVVVPEMLEKEVGAKVDVKPTLTTSSPAPSYIELIDPGVHNIEIYAEMYNRPIYRVALFFSLFLIAYAYGLDGNIRYTFQAYATSSYSQHSLLSTVNCIKTVIAAVGQIFFARLSDIFGRFSIMIVSIIFYSMGTIIESQAVNITRFAVGGCFYQLGLTGIILILEVIASDFSNLNWRLLALFIPALPFIINTWISGNVTSAIDANWKWGIGMWAFILPLACIPLGICMLHMRYLARKHAKDRLKPEFEALNKLKWKSFCIDIAFWKLDIIGMLLITVFFGCVLVPFTLAGGLKEEWKTAHIIVPEVIGWVVVLPLYMLWEIKYSRHPLTPWDLIQDRGIFFALLIAFFINFNWYMQGDYMYTVLVVAVHESIKSATRITSLYS…
	612.3	NP_011816.2	2.A.1.16.	MIEVPEDNRSSQTKRKNTEKNCNELMVDEKMDDDSSPRDEMKDKLKGTKSLIIRKSELMAKKYDTWQLKAIFLFSAFICTFAYGLDSSIRGTYMTYAMNSYSAHSLISTVSVIVLMISAVSQVIFGGLSDIFGRLTLFLVSIVLYIVGTIIQSQAYDVQRYAAGAVFYYVGLVGVMLQVVLMLSDNSSLKWRLFYTLIPSWPSIITTWVSGSVVEAANPLENWSWNIAMWAFIFPLCCIPLILCMLHMRWKVRNDVEWKELQDEKSYYQTHGLVQMLVQLFWKLDVVGVLLFTAGVGCILVPLTLAGGVSTNWRNSKIIGPFVLGFVLVPGFIYWESRLALVPFAPFKLLKDRGVWAPLGIMFFICFVYQMAAGYLYTILVVAVDESASSATRIINLYS…
	563.5	NP_009863.2	2.A.1.16.	MSSSVVGASSNKKSGIRQSCEIIERERHSNDDTYSMTSTFFKLKENEIMSAQFDSLKYKILLISTAFVCGFGISLDYTLRSTYTGYATNSYSEHSLLSTVQVINAVVSVGSQVVYSRLSDHFGRLRLFLVATIFYIMGTIIQSQATRLTMYAAGSVFYNCGYVGTNLLLTLILSDFSSLKWRMFYQYASYWPYIIIPWISGNIITAANPQKNWSWNIAMWAFIYPLSALPIIFLILYMKYKSSKTAEWRSLKEQARKERTGGLFENLVFLFWKLDIVGILLITVSLGCILVPLTLANETSQKWHNSKIIATLVSGGCLFFIFLYWEAKFAKSPLLPFKLLSDRGIWAPLGVTFFNFFTFFISCDYLYPVLLVSMKESSTSAARIVNLPDFVAATASPFY…
	563.1	NP_013032.1	2.A.1.16.	MSSSVVGASSNKKSGIRQSCEIIERERHSNDDTYSMTSTFFKLKENEIMSAQFDSLKYKILLISTAFVCGFGISLDYTLRSTYTGYATNSYSEHSLLSTVQVINAVVSVGSQVVYSRLSDHFGRLRLFLVATIFYIMGTIIQSQATRLTMYAAGSVFYNCGYVGTNLLLTLILSDFSSLKWRMFYQYASYWPYIIIPWISGNIITAANPQKNWSWNIAMWAFIYPLSTLPIIFLILYMKYKSSKTAEWRSLKEQARKERTGGLFENLVFLFWKLDIVGILLITVSLGCILVPLTLANETSQKWHNSKIIATLVSGGCLFFIFLYWEAKFAKSPLLPFKLLSDRGIWAPLGVTFFNFFTFFISCDYLYPVLLVSMKESSTSAARIVNLPDFVAATASPFY…
	516.0	NP_014484.1	2.A.1.16.	MLETDHSRNDNLDDKSTVCYSEKTDSNVEKSTTSGLRRIDAVNKVLSDYSSFTAFGVTFSSLKTALLVALFLQGYCTGLGGQISQSIQTYAANSFGKHSQVGSINTVKSIVASVVAVPYARISDRFGRIECWIFALVLYTIGEIISAATPTFSGLFAGIVIQQFGYSGFRLLATALTGDLSGLRDRTFAMNIFLIPVIINTWVSGNIVSSVAGNVAPYKWRWGYGIFCIIVPISTLILVLPYVYAQYISWRSGKLPPLKLKEKGQTLRQTLWKFADDINLIGVILFTAFLVLVLLPLTIAGGATSKWREGHIIAMIVVGGCLGFIFLIWELKFAKNPFIPRVYLGDPTIYVALLMEFVWRLGLQIELEYLVTVLMVAFGESTLSAQRIAQLYNFLQSCT…
Threshold	209.0	NP_013031.3	2.A.1.3.	MEETKYSSQQEIEGACGSDASLNARGSNDSPMGLSLYLCLASLTLVLFITALDILIVGTIIDVVAEQFGNYSKTGWLVTGYSLPNAILSLIWGRFASIIGFQHSLILAILIFEAGSLIAALASSMNMLIFGRVVAGVGGSGLQTLCFVIGCTMVGERSRPLVISILSCAFAVAAIVGPIIGGAFTTHVTWRWCFYINLPIGGLAIIMFLLTYKAENKGILQQIKDAIGTISSFTFSKFRHQVNFKRLMNGIIFKFDFFGFALCSAGLVLFLLGLTFGGNKYSWNSGQVITYLVLGVLLFIFSLVYDFFLFDKFNPEPDNISYRPLLLRRLVAKPAIIIVNMVTFLLCTGYNGQMIYSVQFFQLIFASSAWKAGLHLIPIVITNVIAAIASGVITKKLGL…
Mucor lusitanicus CBS 277.49
	Score	Accession	TCDB annotation	Sequence
	803.0	KAL0145705.1	2.A.1.16.	MEEKNKIELDVESIVPTESHDDPKPERPTEDAQKGVKEVEAVTLTWSKPTLIAVFINIWLLYFVNAMQSSILYNLIPYVTSDFSSHSLLNVIYIVASAISAAVYIPLAKVLDVWGRAEGFLIMTIFATLGLVLMAVCHNLPTFCAAYVFYSIGFGGMTFSVDVITADSSKLKNRGLAYAFTSSPYMITAFAGAKAAEGFYYNISWRWGFGTFAIVFPIVAAPLYLILKFNLRKAIKQHNVEKVDSGRTFLQSVWHFIIEFDIVGVLIFSAGLTVFLLPFSIADSAPNGWATGYIIAMIVVGFVMLIVFVSFEAFVAPVPLFNYKLLSDRTIIGVCLLNATYQISYYCWANYFTSFLQAVNNLSLAEAGYVGNTFDVVSGVLLLGVGYLIRRFGRFKWLL…
	782.9	KAL0139362.1	2.A.1.16.	MKFRLPSIFPAAAIEETRDNKEPVDAELSNDDEKRVAQDNSSVMNTKEEIPTQESDAASERDSTAEFQYGVKSVQASLQVWTKSHLIWAYGLIWTISFVLALSSGINSTLTPYVTSNFNEHSLTATTQVISSMISGLIVLPYAKFINIFGRPLGFALMVGSMTVGLIMMAACQNVTTYCAAQVFYSVGSSTINFSMTIFIADTTSLKNRAFMIAFTASPWIATVWAYGPAAQHILDTIGFRWNFGIWAIVIPIVCAPLCGLFYYNYLKAVKAGLIVKPKSNRTFAQSCYYYAVEFDVIGLLLICAGLALFLLSFNLYSYQPGEWSSPLIVCFLVFGVLLMIAFGCWEKWGAPITFIPWSLLMDRTVFFTYTMAVSLYLAWYLWDSFFYSYLIVVYNLDI…
	483.9	KAL0136727.1	2.A.1.16.	MSAVETKAPTLGGVKLVELYKLVWTKWDKVLLFSGLVLLSWAMNFESNISYALTTNVTFLFKTNNLISILSTVLYILETALYPIYSKLSDIYGRAQCYTVAIVFYMIAYIVMATANSYDNLVGGQVVYAFGYTGCAILGPITIADFTNVVDRGLMQAIYNVPGLINMFLAPRAGDELYAAGQWRWGYAIVVFIIFATSLPLLGTLWKLYFRVRRSGVMTEYRAEQKKIEQEENKSFLGKVVWLAIEIDIVGSLLLVAGLCLILLPLVLALPSWGGWKSGTTLGTLCSGVVAWALFVVWEWKFARKPIIPLTRWKTRTPLYGVCALSTVTIISSTNWQYFTTYLMLSRNLSYSDAILLERGYNVSYIVCEVIVGFLMKRFRVWKPFVWTGVSLTILGVGL…
	477.3	KAL0140340.1	2.A.1.16.	MSDTSVEKTSLQGVKIVELYKFVWNKWDKWIIFSALILLSWAINWEYNLSFALSVNVTSLFKTNNLISLLPTVLYILQTALLPIYSKLSDMYGRAQCYTVALTFYIVSYIIMATANNYETLVGGQVVYAFGYSGASILGPITIADLTNVVDRGLLQGLYNVPSLINIFLAPKAGQALFNSGNWRWGYGSVSLIIFVTSFPLIFCLWKLNVQVKKSGLLKDFKDEQRKIRQEENLTFWEKCVWFIVEIDIIGSLLLVAGLCLILLPLVLALPSWGGWTSGTTLGTLCSGVVAWALFALWEWKMAKKPIIPLAKWNTRTPLYGVCALSTVTIISSTNWQFFLTYLMVSRRIDSEKAILLERGYNVAYIICEVIAGYLMKRFRVWKPFVWAGVSLIILGVGL…
	475.1	KAL0145958.1	2.A.1.16.	MSTTTTTTTTPDTHSTPLKGVKTVEFYKAVWNKWDRYILFVGLVLFSWAINFETNMKFSLNQNVTSLFETNNLISLMPTVLYILQTALLPIYSKLSDMYGRAQCYTFALVFYIVSNIVMATANNYNTLVGGQVIYAFGYTGASILGPITIADLTNVVDRGLMQGLYNIPGIVNLFVAPRVGDALFDAGHWRVAYGLIPVILLVTSLPLIGNMWKLNYQVNRSGLMDEFKTEQKKLKVEENLSVWQIIARFMTEIDLVGSILLVAGLCLILLPLVLALPSWGGWTSPTTLATLCSGVIAWVLFAAWEIKCAAKPIIPLAKWETRTPIYGVLALSTVTIISSVNWQFFTTYLMVSRKFSASTAIMIGRGYNIAYIVCEVLVGYLMKRFRVWRPFVWSGVAL…
	467.0	KAL0138062.1	2.A.1.16.	MQSEKGASDSISSVERSAGRDNASHQQEESFEHQFYGIQKVILMKKLGHKWDKILVITGIILVAWAKNWEGNLIYSASVQIYSAFNSLSISALVDVVLYIVQTILLPMYAKFSDMVGRTEAFAMAIFFYVISGVIQATAQNMDTLIGGQVIYAFGLSGVTVLGHVLIADITSSANRGIFQAFYDFPAMINIWVAPIAGTAIAENSSWRWCYSMIPFCIGTCSIPLLYGLFKIEKTVKKSGQMPPKDDSKYRNLSFFEKVKFISNEIDAIGSLLFIGALCMILVPLILGPSRWGWSSSITIGCLVGGFVCALVFIFYETKIAEYPVIPVADWDTSTPMAAVMVCAMISSIRAINWTYFMTYLQITRYATALEATYIDRSYHAMFLLSQLAGGFIMKKYKI…
	462.4	KAL0143698.1	2.A.1.16.	MMSEKVVPRDVAIASKGALMAQASRSVMSRADKILVFSGLLLVSWAMTWEKSAVYALTPTITSIFQANNISGVLTTVLSILQTALQPMYSKLSDMTGRAEAYTISIVFFIVSFIIMACAQNYNTLIGGQVIYAFGFSGTLVLGPILIGDMTDIVNRSMFLALYNFPTIINLFAASAAAQKFLETNWRWGYAHVCIVMLVTSAPLIFGLWRIQRKAKQTDLLKESHALSKSTHQRTFAGKVLWLCIEIDLVGSILLAAGLFLILLPLVLANNWGGWGSSTTIGTLCAGGGTWILFAVWEKRFASKPIIPLTNWESRNPVWGVLVVFLIAVINNMMDFQYFLTYLQVTRRLTSQNATYLERGFNVTYVCLPLVIGYTMKRTRRWRPYVWIGASFAVLGPGL…
	448.2	KAL0137146.1	2.A.1.16.	MSNQENKINRPIDSQEARGIRIAQASKLVSTHLDRIILFIGLLLMSWVISWEKNITNTITSTVSSLFQANNISGILGTVLSILQTALQPMYSKLSDMTGRATAYTFSVGMFILSFVIMACATNYNMLIGGQVIYSFGYSGVYILGPILIGGTLYSYSYGISSLSDLGPICYFTPPLSDSVGLVNRTLILAVYNFPIIINLFAGGLAAQTFINSGQWRWGYGHICIVIFVASVPLLTVLWNLQYRAKKSGLLRKGSTKYRKAAARLDQENKTSFYDTLTWFISEIDLVGSLMLVAGLFLVLLPLILATSWGGWRSSTVIGCLVSGGVTWLLFGFWEWKMAVKPIIPLTHWKSKNPIWGTLTLFMIWTINNMMDLQYFLSYLQVTRRVSPLIASYLERGEN…
Threshold	347.7	KAL0146410.1	2.A.1.3.	MEEKHQPSAVSPTENSGIIEAPITTNGSSISTTAAATTSKDNDDLQHSSSSLSTEKPDLEQTESKGLDEHAEKKRLKKEKVGRILTFIGLQVSLFLAALDNTIVATALPKIGSDFNQMSIVAWVATAYILTFDAFQPLFSKFSDIFGRKWILMFGIGVFLFGSVLCGASTTMIMLIVGRAIAGIGAAGIFSMVFVIFSDLVPLEQRGTYQGIINAVFALSSVCGPLIGGSLTDYVSWRWNFYINLPIGAVAMLVLFFFLRLPTPHGKLMDKLKRVDYAGTVIVLAFATLFLLALNFGGQEFPWKSAAVIVPLVLSILLIGLLVLVEKKFAKEPIMPPRLFTNRSVVSVILTNWFFGMTFFSAVYYLPIYFQVVRNDSAMWSGIRLIPMQMVLTVLSTIV…
